# Supplementary material for: Green synthesis of novel stable biogenic gold nanoparticles for breast cancer therapeutics via the induction of extrinsic and intrinsic pathways
Source: Sci Rep. 2022 Jul 7;12:11518. doi: 10.1038/s41598-022-15648-y (PMC9262950; doi:10.1038/s41598-022-15648-y)
Supplement: Supplementary file 1 — Supplementary Information 1. [file 41598_2022_15648_MOESM1_ESM.xlsx]

## Sheet: 0
	Well	Fluor	Target	Content	Sample	Biological Set Name	Cq	Cq Mean	Cq Std. Dev	Starting Quantity (SQ)	Log Starting Quantity	SQ Mean	SQ Std. Dev	Set Point	Well Note
		SYBR	bcl2	Unkn	MCF control		27.2386	27.3886	0.106066				0	72
	E03	SYBR	bcl2	Unkn	MCF 2		21.5347	21.5769	0.0298224				0	72
	E04	SYBR	bcl2	Unkn	MCF 3		19.2555	19.2952	0.028063				0	72
	E05	SYBR	bcl2	Unkn	MCF 5		31.2844	31.2897	0.00375606				0	72
	F02	SYBR	IKab	Unkn	MCF control		34.2945	34.296	0.00106891				0	72
	F03	SYBR	IKab	Unkn	MCF 2		36.0015	36.0015	6.03565e-05				0	72
	F04	SYBR	IKab	Unkn	MCF 3		19.9148	19.9188	0.00285388				0	72
	F05	SYBR	IKab	Unkn	MCF 5		33.7778	33.6875	0.063798				0	72
	G02	SYBR	survivin	Unkn	MCF control		30.3232	30.3231	9.83071e-05				0	72
	G03	SYBR	survivin	Unkn	MCF 2			0				0	0	72
	G04	SYBR	survivin	Unkn	MCF 3		33.0564	33.0443	0.00854861				0	72
	G05	SYBR	survivin	Unkn	MCF 5		35.015	35.005	0.00707107				0	72
	H02	SYBR	GAPDH	Unkn	MCF control		35.6824	35.6826	0.00015781				0	72
	H03	SYBR	GAPDH	Unkn	MCF 2		38.8634	38.8622	0.000855225				0	72
	H04	SYBR	GAPDH	Unkn	MCF 3		28.4123	28.4137	0.000944551				0	72
	H05	SYBR	GAPDH	Unkn	MCF 5		28.8426	28.9846	0.100409				0	72

## Sheet: Run Information
File Name	Nehal_2018-09-08 15-42-49_BR006283.pcrd
Created By User	admin
Notes
ID
Run Started	9/8/2018 4:42:53 PM UTC +03:00
Run Ended	9/8/2018 6:00:40 PM UTC +03:00
Sample Vol	20
Lid Temp	105
Protocol File Name	nehal.prcl
Plate Setup File Name	Quick Plate_96 wells_SYBR Only.pltd
Base Serial Number	BR006283
Optical Head Serial Number	788BR06232
CFX Manager Version	3.1.1517.0823.
