# Supplementary material for: Green synthesis of novel stable biogenic gold nanoparticles for breast cancer therapeutics via the induction of extrinsic and intrinsic pathways
Source: Sci Rep. 2022 Jul 7;12:11518. doi: 10.1038/s41598-022-15648-y (PMC9262950; doi:10.1038/s41598-022-15648-y)
Supplement: Supplementary file 2 — Supplementary Information 2. [file 41598_2022_15648_MOESM2_ESM.xlsx › xl/workbook.xml]

<?xml version="1.0"?>
<workbook xmlns:xsi="http://www.w3.org/2001/XMLSchema-instance" xmlns:xsd="http://www.w3.org/2001/XMLSchema" xmlns="http://schemas.openxmlformats.org/spreadsheetml/2006/main">
  <bookViews>
    <workbookView tabRatio="500" />
  </bookViews>
  <sheets>
    <sheet name="SYBR" sheetId="1" d3p1:id="rId1" xmlns:d3p1="http://schemas.openxmlformats.org/officeDocument/2006/relationships" />
    <sheet name="Run Information" sheetId="2" d3p1:id="rId2" xmlns:d3p1="http://schemas.openxmlformats.org/officeDocument/2006/relationships" />
  </sheets>
  <calcPr iterateCount="1" />
</workbook>
