# Supplementary material for: Green synthesis of novel stable biogenic gold nanoparticles for breast cancer therapeutics via the induction of extrinsic and intrinsic pathways
Source: Sci Rep. 2022 Jul 7;12:11518. doi: 10.1038/s41598-022-15648-y (PMC9262950; doi:10.1038/s41598-022-15648-y)
Supplement: Supplementary file 2 — Supplementary Information 2. [file 41598_2022_15648_MOESM2_ESM.xlsx › xl/sharedstrings.xml]

<?xml version="1.0"?>
<sst xmlns:xsi="http://www.w3.org/2001/XMLSchema-instance" xmlns:xsd="http://www.w3.org/2001/XMLSchema" xmlns="http://schemas.openxmlformats.org/spreadsheetml/2006/main">
  <si>
    <t>Cycle</t>
  </si>
  <si>
    <t>E2</t>
  </si>
  <si>
    <t>E3</t>
  </si>
  <si>
    <t>E4</t>
  </si>
  <si>
    <t>E5</t>
  </si>
  <si>
    <t>F2</t>
  </si>
  <si>
    <t>F3</t>
  </si>
  <si>
    <t>F4</t>
  </si>
  <si>
    <t>F5</t>
  </si>
  <si>
    <t>G2</t>
  </si>
  <si>
    <t>G3</t>
  </si>
  <si>
    <t>G4</t>
  </si>
  <si>
    <t>G5</t>
  </si>
  <si>
    <t>H2</t>
  </si>
  <si>
    <t>H3</t>
  </si>
  <si>
    <t>H4</t>
  </si>
  <si>
    <t>H5</t>
  </si>
  <si>
    <t xml:space="preserve">File Name</t>
  </si>
  <si>
    <t xml:space="preserve">Nehal_2018-09-08 15-42-49_BR006283.pcrd</t>
  </si>
  <si>
    <t xml:space="preserve">Created By User</t>
  </si>
  <si>
    <t>admin</t>
  </si>
  <si>
    <t>Notes</t>
  </si>
  <si>
    <t>ID</t>
  </si>
  <si>
    <t xml:space="preserve">Run Started</t>
  </si>
  <si>
    <t xml:space="preserve">9/8/2018 4:42:53 PM UTC +03:00</t>
  </si>
  <si>
    <t xml:space="preserve">Run Ended</t>
  </si>
  <si>
    <t xml:space="preserve">9/8/2018 6:00:40 PM UTC +03:00</t>
  </si>
  <si>
    <t xml:space="preserve">Sample Vol</t>
  </si>
  <si>
    <t xml:space="preserve">Lid Temp</t>
  </si>
  <si>
    <t xml:space="preserve">Protocol File Name</t>
  </si>
  <si>
    <t>nehal.prcl</t>
  </si>
  <si>
    <t xml:space="preserve">Plate Setup File Name</t>
  </si>
  <si>
    <t xml:space="preserve">Quick Plate_96 wells_SYBR Only.pltd</t>
  </si>
  <si>
    <t xml:space="preserve">Base Serial Number</t>
  </si>
  <si>
    <t>BR006283</t>
  </si>
  <si>
    <t xml:space="preserve">Optical Head Serial Number</t>
  </si>
  <si>
    <t>788BR06232</t>
  </si>
  <si>
    <t xml:space="preserve">CFX Manager Version</t>
  </si>
  <si>
    <t xml:space="preserve">3.1.1517.0823. </t>
  </si>
</sst>
