# Supplementary material for: Green synthesis of novel stable biogenic gold nanoparticles for breast cancer therapeutics via the induction of extrinsic and intrinsic pathways
Source: Sci Rep. 2022 Jul 7;12:11518. doi: 10.1038/s41598-022-15648-y (PMC9262950; doi:10.1038/s41598-022-15648-y)
Supplement: Supplementary file 2 — Supplementary Information 2. [file 41598_2022_15648_MOESM2_ESM.xlsx › xl/worksheets/sheet1.xml]

<?xml version="1.0"?>
<worksheet xmlns:xsi="http://www.w3.org/2001/XMLSchema-instance" xmlns:xsd="http://www.w3.org/2001/XMLSchema" xmlns="http://schemas.openxmlformats.org/spreadsheetml/2006/main">
  <sheetPr>
    <pageSetUpPr />
  </sheetPr>
  <dimension ref="A1:R41" />
  <sheetViews>
    <sheetView tabSelected="true" workbookViewId="0">
      <pane xSplit="1" ySplit="1" topLeftCell="B2" state="frozen" />
      <selection pane="bottomRight" activeCell="B2" sqref="B2:B2" />
      <selection pane="topRight" activeCell="B2" sqref="B2:B2" />
      <selection pane="bottomLeft" activeCell="B2" sqref="B2:B2" />
      <selection activeCell="B2" sqref="B2:B2" />
    </sheetView>
  </sheetViews>
  <sheetFormatPr defaultColWidth="10" defaultRowHeight="15" customHeight="true" />
  <cols>
    <col min="1" max="1" width="1.5" style="4" customWidth="true" />
    <col min="2" max="2" width="8.33" style="6" customWidth="true" />
    <col min="3" max="18" width="8.33" style="7" customWidth="true" />
    <col min="19" max="16384" width="10" style="1" customWidth="true" />
  </cols>
  <sheetData>
    <row r="1" spans="1:18" s="2" customFormat="true" ht="15" customHeight="true">
      <c r="A1" s="5" />
      <c r="B1" s="3" t="s">
        <v>0</v>
      </c>
      <c r="C1" s="3" t="s">
        <v>1</v>
      </c>
      <c r="D1" s="3" t="s">
        <v>2</v>
      </c>
      <c r="E1" s="3" t="s">
        <v>3</v>
      </c>
      <c r="F1" s="3" t="s">
        <v>4</v>
      </c>
      <c r="G1" s="3" t="s">
        <v>5</v>
      </c>
      <c r="H1" s="3" t="s">
        <v>6</v>
      </c>
      <c r="I1" s="3" t="s">
        <v>7</v>
      </c>
      <c r="J1" s="3" t="s">
        <v>8</v>
      </c>
      <c r="K1" s="3" t="s">
        <v>9</v>
      </c>
      <c r="L1" s="3" t="s">
        <v>10</v>
      </c>
      <c r="M1" s="3" t="s">
        <v>11</v>
      </c>
      <c r="N1" s="3" t="s">
        <v>12</v>
      </c>
      <c r="O1" s="3" t="s">
        <v>13</v>
      </c>
      <c r="P1" s="3" t="s">
        <v>14</v>
      </c>
      <c r="Q1" s="3" t="s">
        <v>15</v>
      </c>
      <c r="R1" s="3" t="s">
        <v>16</v>
      </c>
    </row>
    <row r="2" spans="2:18" ht="15" customHeight="true">
      <c r="B2" s="6">
        <v>1</v>
      </c>
      <c r="C2" s="7">
        <v>-26.7077435541473</v>
      </c>
      <c r="D2" s="7">
        <v>-13.4755053335625</v>
      </c>
      <c r="E2" s="7">
        <v>-11.9458398660126</v>
      </c>
      <c r="F2" s="7">
        <v>-25.0218065246509</v>
      </c>
      <c r="G2" s="7">
        <v>-28.8725529338094</v>
      </c>
      <c r="H2" s="7">
        <v>-29.3108640688592</v>
      </c>
      <c r="I2" s="7">
        <v>-0.593408800379166</v>
      </c>
      <c r="J2" s="7">
        <v>-21.8550356046126</v>
      </c>
      <c r="K2" s="7">
        <v>-13.4936678522681</v>
      </c>
      <c r="L2" s="7">
        <v>18.393903023717</v>
      </c>
      <c r="M2" s="7">
        <v>-4.18387184614903</v>
      </c>
      <c r="N2" s="7">
        <v>-5.49171672768352</v>
      </c>
      <c r="O2" s="7">
        <v>-20.7010534312722</v>
      </c>
      <c r="P2" s="7">
        <v>-26.8717725518582</v>
      </c>
      <c r="Q2" s="7">
        <v>-16.4309973140153</v>
      </c>
      <c r="R2" s="7">
        <v>-56.7057148501403</v>
      </c>
    </row>
    <row r="3" spans="2:18" ht="15" customHeight="true">
      <c r="B3" s="6">
        <v>2</v>
      </c>
      <c r="C3" s="7">
        <v>-16.8671655264729</v>
      </c>
      <c r="D3" s="7">
        <v>-12.3934224288996</v>
      </c>
      <c r="E3" s="7">
        <v>-4.30764157494559</v>
      </c>
      <c r="F3" s="7">
        <v>-19.2574818131752</v>
      </c>
      <c r="G3" s="7">
        <v>-12.3024355430512</v>
      </c>
      <c r="H3" s="7">
        <v>-16.0534290836381</v>
      </c>
      <c r="I3" s="7">
        <v>-2.68205714216629</v>
      </c>
      <c r="J3" s="7">
        <v>-12.6498629780804</v>
      </c>
      <c r="K3" s="7">
        <v>-7.0075624336796</v>
      </c>
      <c r="L3" s="7">
        <v>30.4008031090934</v>
      </c>
      <c r="M3" s="7">
        <v>-2.08059955995986</v>
      </c>
      <c r="N3" s="7">
        <v>-0.623088315586301</v>
      </c>
      <c r="O3" s="7">
        <v>-8.0087389142841</v>
      </c>
      <c r="P3" s="7">
        <v>-14.6453642987954</v>
      </c>
      <c r="Q3" s="7">
        <v>-10.7829976941789</v>
      </c>
      <c r="R3" s="7">
        <v>-44.1055334285034</v>
      </c>
    </row>
    <row r="4" spans="2:18" ht="15" customHeight="true">
      <c r="B4" s="6">
        <v>3</v>
      </c>
      <c r="C4" s="7">
        <v>-13.9378948394851</v>
      </c>
      <c r="D4" s="7">
        <v>-6.51436921678123</v>
      </c>
      <c r="E4" s="7">
        <v>-5.97137399608118</v>
      </c>
      <c r="F4" s="7">
        <v>-11.1136234976025</v>
      </c>
      <c r="G4" s="7">
        <v>-8.60674073428936</v>
      </c>
      <c r="H4" s="7">
        <v>-8.76065760086931</v>
      </c>
      <c r="I4" s="7">
        <v>0.63060189645239</v>
      </c>
      <c r="J4" s="7">
        <v>-2.43227943507509</v>
      </c>
      <c r="K4" s="7">
        <v>-5.34153441021408</v>
      </c>
      <c r="L4" s="7">
        <v>33.1979097752887</v>
      </c>
      <c r="M4" s="7">
        <v>0.429755773625857</v>
      </c>
      <c r="N4" s="7">
        <v>-0.851230972151825</v>
      </c>
      <c r="O4" s="7">
        <v>-0.71575782234413</v>
      </c>
      <c r="P4" s="7">
        <v>-9.80371492513586</v>
      </c>
      <c r="Q4" s="7">
        <v>-9.60085738629004</v>
      </c>
      <c r="R4" s="7">
        <v>-32.3321476090296</v>
      </c>
    </row>
    <row r="5" spans="2:18" ht="15" customHeight="true">
      <c r="B5" s="6">
        <v>4</v>
      </c>
      <c r="C5" s="7">
        <v>-11.466178353427</v>
      </c>
      <c r="D5" s="7">
        <v>-5.55943998029716</v>
      </c>
      <c r="E5" s="7">
        <v>-3.48139866995734</v>
      </c>
      <c r="F5" s="7">
        <v>-14.4377301960235</v>
      </c>
      <c r="G5" s="7">
        <v>-5.93390807339256</v>
      </c>
      <c r="H5" s="7">
        <v>-5.27436678660752</v>
      </c>
      <c r="I5" s="7">
        <v>-5.22509657906221</v>
      </c>
      <c r="J5" s="7">
        <v>-3.9977004322036</v>
      </c>
      <c r="K5" s="7">
        <v>0.268553294802587</v>
      </c>
      <c r="L5" s="7">
        <v>44.263879700392</v>
      </c>
      <c r="M5" s="7">
        <v>1.22272450233049</v>
      </c>
      <c r="N5" s="7">
        <v>-1.8914068910367</v>
      </c>
      <c r="O5" s="7">
        <v>3.74096695623393</v>
      </c>
      <c r="P5" s="7">
        <v>-5.23386903947858</v>
      </c>
      <c r="Q5" s="7">
        <v>-7.32680075011194</v>
      </c>
      <c r="R5" s="7">
        <v>-15.8518841820542</v>
      </c>
    </row>
    <row r="6" spans="2:18" ht="15" customHeight="true">
      <c r="B6" s="6">
        <v>5</v>
      </c>
      <c r="C6" s="7">
        <v>-9.04729527766676</v>
      </c>
      <c r="D6" s="7">
        <v>-3.16166122031609</v>
      </c>
      <c r="E6" s="7">
        <v>0.165205022038663</v>
      </c>
      <c r="F6" s="7">
        <v>-8.1456504986927</v>
      </c>
      <c r="G6" s="7">
        <v>1.49412358796826</v>
      </c>
      <c r="H6" s="7">
        <v>2.40177722886347</v>
      </c>
      <c r="I6" s="7">
        <v>-6.28677378921793</v>
      </c>
      <c r="J6" s="7">
        <v>2.00491725956772</v>
      </c>
      <c r="K6" s="7">
        <v>2.00122692867853</v>
      </c>
      <c r="L6" s="7">
        <v>55.3009389780454</v>
      </c>
      <c r="M6" s="7">
        <v>2.73638081062791</v>
      </c>
      <c r="N6" s="7">
        <v>-3.37886907042321</v>
      </c>
      <c r="O6" s="7">
        <v>3.08718302638999</v>
      </c>
      <c r="P6" s="7">
        <v>-2.32050598818387</v>
      </c>
      <c r="Q6" s="7">
        <v>-9.47989822145018</v>
      </c>
      <c r="R6" s="7">
        <v>-13.6033179923938</v>
      </c>
    </row>
    <row r="7" spans="2:18" ht="15" customHeight="true">
      <c r="B7" s="6">
        <v>6</v>
      </c>
      <c r="C7" s="7">
        <v>-4.13472124405916</v>
      </c>
      <c r="D7" s="7">
        <v>-2.157359336843</v>
      </c>
      <c r="E7" s="7">
        <v>-0.934318070415884</v>
      </c>
      <c r="F7" s="7">
        <v>-12.8263177807412</v>
      </c>
      <c r="G7" s="7">
        <v>0.497622540474367</v>
      </c>
      <c r="H7" s="7">
        <v>-1.00074934682834</v>
      </c>
      <c r="I7" s="7">
        <v>-0.267912350463121</v>
      </c>
      <c r="J7" s="7">
        <v>6.41397091977797</v>
      </c>
      <c r="K7" s="7">
        <v>1.02536609739536</v>
      </c>
      <c r="L7" s="7">
        <v>67.1500814564051</v>
      </c>
      <c r="M7" s="7">
        <v>-0.548619688600411</v>
      </c>
      <c r="N7" s="7">
        <v>0.35929126618521</v>
      </c>
      <c r="O7" s="7">
        <v>0.35361039109921</v>
      </c>
      <c r="P7" s="7">
        <v>-2.11690912958511</v>
      </c>
      <c r="Q7" s="7">
        <v>0.582656597935511</v>
      </c>
      <c r="R7" s="7">
        <v>-8.6889198657127</v>
      </c>
    </row>
    <row r="8" spans="2:18" ht="15" customHeight="true">
      <c r="B8" s="6">
        <v>7</v>
      </c>
      <c r="C8" s="7">
        <v>0.818738190505883</v>
      </c>
      <c r="D8" s="7">
        <v>-2.09906062978007</v>
      </c>
      <c r="E8" s="7">
        <v>4.56281248028836</v>
      </c>
      <c r="F8" s="7">
        <v>-13.3940838153048</v>
      </c>
      <c r="G8" s="7">
        <v>-0.708833764414066</v>
      </c>
      <c r="H8" s="7">
        <v>1.60196802406153</v>
      </c>
      <c r="I8" s="7">
        <v>0.351587639792342</v>
      </c>
      <c r="J8" s="7">
        <v>2.7035343673615</v>
      </c>
      <c r="K8" s="7">
        <v>2.88812802249276</v>
      </c>
      <c r="L8" s="7">
        <v>64.6398504279737</v>
      </c>
      <c r="M8" s="7">
        <v>1.2269484766266</v>
      </c>
      <c r="N8" s="7">
        <v>-2.56298784441287</v>
      </c>
      <c r="O8" s="7">
        <v>7.16022390403441</v>
      </c>
      <c r="P8" s="7">
        <v>0.952374708112529</v>
      </c>
      <c r="Q8" s="7">
        <v>-6.91976840368261</v>
      </c>
      <c r="R8" s="7">
        <v>-2.82820553514011</v>
      </c>
    </row>
    <row r="9" spans="2:18" ht="15" customHeight="true">
      <c r="B9" s="6">
        <v>8</v>
      </c>
      <c r="C9" s="7">
        <v>-1.2011989392563</v>
      </c>
      <c r="D9" s="7">
        <v>-2.66815153209836</v>
      </c>
      <c r="E9" s="7">
        <v>-0.566477100243901</v>
      </c>
      <c r="F9" s="7">
        <v>-10.4504154238307</v>
      </c>
      <c r="G9" s="7">
        <v>6.56332008111303</v>
      </c>
      <c r="H9" s="7">
        <v>5.31274859817449</v>
      </c>
      <c r="I9" s="7">
        <v>3.22007718059012</v>
      </c>
      <c r="J9" s="7">
        <v>0.758507548625403</v>
      </c>
      <c r="K9" s="7">
        <v>8.38113473075828</v>
      </c>
      <c r="L9" s="7">
        <v>72.9465334926322</v>
      </c>
      <c r="M9" s="7">
        <v>4.91050961604242</v>
      </c>
      <c r="N9" s="7">
        <v>3.07201840928747</v>
      </c>
      <c r="O9" s="7">
        <v>1.86889979553916</v>
      </c>
      <c r="P9" s="7">
        <v>-2.32156747831641</v>
      </c>
      <c r="Q9" s="7">
        <v>-5.36765607424422</v>
      </c>
      <c r="R9" s="7">
        <v>-3.66519118418182</v>
      </c>
    </row>
    <row r="10" spans="2:18" ht="15" customHeight="true">
      <c r="B10" s="6">
        <v>9</v>
      </c>
      <c r="C10" s="7">
        <v>1.2939369207138</v>
      </c>
      <c r="D10" s="7">
        <v>2.33041592390464</v>
      </c>
      <c r="E10" s="7">
        <v>2.28852818813584</v>
      </c>
      <c r="F10" s="7">
        <v>-11.8998807397397</v>
      </c>
      <c r="G10" s="7">
        <v>4.50217823566709</v>
      </c>
      <c r="H10" s="7">
        <v>1.59450788759523</v>
      </c>
      <c r="I10" s="7">
        <v>3.48400287840104</v>
      </c>
      <c r="J10" s="7">
        <v>0.871719349578143</v>
      </c>
      <c r="K10" s="7">
        <v>-0.320710429731207</v>
      </c>
      <c r="L10" s="7">
        <v>71.1185091100465</v>
      </c>
      <c r="M10" s="7">
        <v>0.890476340845453</v>
      </c>
      <c r="N10" s="7">
        <v>-1.19031664790873</v>
      </c>
      <c r="O10" s="7">
        <v>-2.25672105731337</v>
      </c>
      <c r="P10" s="7">
        <v>2.23174244706206</v>
      </c>
      <c r="Q10" s="7">
        <v>-5.28980635937023</v>
      </c>
      <c r="R10" s="7">
        <v>-1.83963259576331</v>
      </c>
    </row>
    <row r="11" spans="2:18" ht="15" customHeight="true">
      <c r="B11" s="6">
        <v>10</v>
      </c>
      <c r="C11" s="7">
        <v>4.20936105078408</v>
      </c>
      <c r="D11" s="7">
        <v>0.718344011804675</v>
      </c>
      <c r="E11" s="7">
        <v>-0.400518788593672</v>
      </c>
      <c r="F11" s="7">
        <v>-7.23897817958004</v>
      </c>
      <c r="G11" s="7">
        <v>0.0245822402566773</v>
      </c>
      <c r="H11" s="7">
        <v>4.97106532802809</v>
      </c>
      <c r="I11" s="7">
        <v>1.18470971592387</v>
      </c>
      <c r="J11" s="7">
        <v>-2.15558516596684</v>
      </c>
      <c r="K11" s="7">
        <v>4.10338685690658</v>
      </c>
      <c r="L11" s="7">
        <v>72.2069536211334</v>
      </c>
      <c r="M11" s="7">
        <v>-2.82798541823058</v>
      </c>
      <c r="N11" s="7">
        <v>-1.27554207226694</v>
      </c>
      <c r="O11" s="7">
        <v>-0.535507884328126</v>
      </c>
      <c r="P11" s="7">
        <v>-0.980910491894974</v>
      </c>
      <c r="Q11" s="7">
        <v>-2.15141253885577</v>
      </c>
      <c r="R11" s="7">
        <v>1.82629604899375</v>
      </c>
    </row>
    <row r="12" spans="2:18" ht="15" customHeight="true">
      <c r="B12" s="6">
        <v>11</v>
      </c>
      <c r="C12" s="7">
        <v>2.63672912871652</v>
      </c>
      <c r="D12" s="7">
        <v>4.78949262563628</v>
      </c>
      <c r="E12" s="7">
        <v>1.13268110498075</v>
      </c>
      <c r="F12" s="7">
        <v>-4.28027288681596</v>
      </c>
      <c r="G12" s="7">
        <v>6.56166321831142</v>
      </c>
      <c r="H12" s="7">
        <v>4.75359849303595</v>
      </c>
      <c r="I12" s="7">
        <v>5.56605432231117</v>
      </c>
      <c r="J12" s="7">
        <v>2.60068635530206</v>
      </c>
      <c r="K12" s="7">
        <v>4.15735182529579</v>
      </c>
      <c r="L12" s="7">
        <v>71.5405906414908</v>
      </c>
      <c r="M12" s="7">
        <v>-1.54702667088122</v>
      </c>
      <c r="N12" s="7">
        <v>1.64138578590155</v>
      </c>
      <c r="O12" s="7">
        <v>2.62288597091947</v>
      </c>
      <c r="P12" s="7">
        <v>5.39018774415172</v>
      </c>
      <c r="Q12" s="7">
        <v>0.283638824696936</v>
      </c>
      <c r="R12" s="7">
        <v>5.64151686480454</v>
      </c>
    </row>
    <row r="13" spans="2:18" ht="15" customHeight="true">
      <c r="B13" s="6">
        <v>12</v>
      </c>
      <c r="C13" s="7">
        <v>4.0930668466267</v>
      </c>
      <c r="D13" s="7">
        <v>0.602011782234513</v>
      </c>
      <c r="E13" s="7">
        <v>-2.8316364368925</v>
      </c>
      <c r="F13" s="7">
        <v>1.10249286567114</v>
      </c>
      <c r="G13" s="7">
        <v>1.62378652053576</v>
      </c>
      <c r="H13" s="7">
        <v>2.82282975809403</v>
      </c>
      <c r="I13" s="7">
        <v>0.771315816344668</v>
      </c>
      <c r="J13" s="7">
        <v>-2.93596023661485</v>
      </c>
      <c r="K13" s="7">
        <v>3.64054011156486</v>
      </c>
      <c r="L13" s="7">
        <v>70.7379515742718</v>
      </c>
      <c r="M13" s="7">
        <v>-6.04147446243223</v>
      </c>
      <c r="N13" s="7">
        <v>-3.30503178040362</v>
      </c>
      <c r="O13" s="7">
        <v>-3.39504328022622</v>
      </c>
      <c r="P13" s="7">
        <v>3.79435205136542</v>
      </c>
      <c r="Q13" s="7">
        <v>-1.92527734169062</v>
      </c>
      <c r="R13" s="7">
        <v>3.40819250089908</v>
      </c>
    </row>
    <row r="14" spans="2:18" ht="15" customHeight="true">
      <c r="B14" s="6">
        <v>13</v>
      </c>
      <c r="C14" s="7">
        <v>5.551479463139</v>
      </c>
      <c r="D14" s="7">
        <v>2.65857458841265</v>
      </c>
      <c r="E14" s="7">
        <v>-3.90328278273728</v>
      </c>
      <c r="F14" s="7">
        <v>7.64430618457573</v>
      </c>
      <c r="G14" s="7">
        <v>-0.422334520611912</v>
      </c>
      <c r="H14" s="7">
        <v>1.14355153854285</v>
      </c>
      <c r="I14" s="7">
        <v>2.74471286854077</v>
      </c>
      <c r="J14" s="7">
        <v>-5.51499380391351</v>
      </c>
      <c r="K14" s="7">
        <v>-0.39529080942475</v>
      </c>
      <c r="L14" s="7">
        <v>81.3538246654261</v>
      </c>
      <c r="M14" s="7">
        <v>3.30327259705609</v>
      </c>
      <c r="N14" s="7">
        <v>0.921302207217195</v>
      </c>
      <c r="O14" s="7">
        <v>2.67549081799598</v>
      </c>
      <c r="P14" s="7">
        <v>3.88078660316296</v>
      </c>
      <c r="Q14" s="7">
        <v>1.84485752059663</v>
      </c>
      <c r="R14" s="7">
        <v>7.1807691615013</v>
      </c>
    </row>
    <row r="15" spans="2:18" ht="15" customHeight="true">
      <c r="B15" s="6">
        <v>14</v>
      </c>
      <c r="C15" s="7">
        <v>4.31679112370193</v>
      </c>
      <c r="D15" s="7">
        <v>7.97348428004352</v>
      </c>
      <c r="E15" s="7">
        <v>-2.03205580257008</v>
      </c>
      <c r="F15" s="7">
        <v>6.47144022237671</v>
      </c>
      <c r="G15" s="7">
        <v>1.0782591730067</v>
      </c>
      <c r="H15" s="7">
        <v>4.56003830018108</v>
      </c>
      <c r="I15" s="7">
        <v>2.66696760523837</v>
      </c>
      <c r="J15" s="7">
        <v>6.0039353166726</v>
      </c>
      <c r="K15" s="7">
        <v>-0.568673446379762</v>
      </c>
      <c r="L15" s="7">
        <v>76.0056203698123</v>
      </c>
      <c r="M15" s="7">
        <v>0.0189596563000123</v>
      </c>
      <c r="N15" s="7">
        <v>-1.90907534599228</v>
      </c>
      <c r="O15" s="7">
        <v>-0.674224095107547</v>
      </c>
      <c r="P15" s="7">
        <v>3.52114701390337</v>
      </c>
      <c r="Q15" s="7">
        <v>1.30557992960712</v>
      </c>
      <c r="R15" s="7">
        <v>4.96005452887175</v>
      </c>
    </row>
    <row r="16" spans="2:18" ht="15" customHeight="true">
      <c r="B16" s="6">
        <v>15</v>
      </c>
      <c r="C16" s="7">
        <v>3.84297375527876</v>
      </c>
      <c r="D16" s="7">
        <v>6.24454482593865</v>
      </c>
      <c r="E16" s="7">
        <v>-3.05267630781282</v>
      </c>
      <c r="F16" s="7">
        <v>6.04847427042205</v>
      </c>
      <c r="G16" s="7">
        <v>3.64348520357362</v>
      </c>
      <c r="H16" s="7">
        <v>1.88126700457588</v>
      </c>
      <c r="I16" s="7">
        <v>-0.786791676825032</v>
      </c>
      <c r="J16" s="7">
        <v>5.53981147328614</v>
      </c>
      <c r="K16" s="7">
        <v>1.29408292994594</v>
      </c>
      <c r="L16" s="7">
        <v>80.5241170523614</v>
      </c>
      <c r="M16" s="7">
        <v>3.51617441567123</v>
      </c>
      <c r="N16" s="7">
        <v>-0.520411018997493</v>
      </c>
      <c r="O16" s="7">
        <v>-0.949493071662346</v>
      </c>
      <c r="P16" s="7">
        <v>3.63348555620632</v>
      </c>
      <c r="Q16" s="7">
        <v>7.4546994847492</v>
      </c>
      <c r="R16" s="7">
        <v>6.05172499775154</v>
      </c>
    </row>
    <row r="17" spans="2:18" ht="15" customHeight="true">
      <c r="B17" s="6">
        <v>16</v>
      </c>
      <c r="C17" s="7">
        <v>2.37150788866347</v>
      </c>
      <c r="D17" s="7">
        <v>4.58232175044304</v>
      </c>
      <c r="E17" s="7">
        <v>0.539880462142264</v>
      </c>
      <c r="F17" s="7">
        <v>9.31812320150084</v>
      </c>
      <c r="G17" s="7">
        <v>6.5901981329298</v>
      </c>
      <c r="H17" s="7">
        <v>3.91955326207153</v>
      </c>
      <c r="I17" s="7">
        <v>1.71172845953197</v>
      </c>
      <c r="J17" s="7">
        <v>0.845894041663087</v>
      </c>
      <c r="K17" s="7">
        <v>-0.0485907009597213</v>
      </c>
      <c r="L17" s="7">
        <v>79.8541802160084</v>
      </c>
      <c r="M17" s="7">
        <v>-2.15878653425307</v>
      </c>
      <c r="N17" s="7">
        <v>9.05322316100592</v>
      </c>
      <c r="O17" s="7">
        <v>-4.24540274223091</v>
      </c>
      <c r="P17" s="7">
        <v>2.15722051307966</v>
      </c>
      <c r="Q17" s="7">
        <v>13.9192053255224</v>
      </c>
      <c r="R17" s="7">
        <v>3.30655394558107</v>
      </c>
    </row>
    <row r="18" spans="2:18" ht="15" customHeight="true">
      <c r="B18" s="6">
        <v>17</v>
      </c>
      <c r="C18" s="7">
        <v>5.56822459411069</v>
      </c>
      <c r="D18" s="7">
        <v>5.13054848953789</v>
      </c>
      <c r="E18" s="7">
        <v>-1.61953291200507</v>
      </c>
      <c r="F18" s="7">
        <v>12.0780124443381</v>
      </c>
      <c r="G18" s="7">
        <v>6.67565660848231</v>
      </c>
      <c r="H18" s="7">
        <v>2.05948239203963</v>
      </c>
      <c r="I18" s="7">
        <v>3.81960155462139</v>
      </c>
      <c r="J18" s="7">
        <v>2.80227081782732</v>
      </c>
      <c r="K18" s="7">
        <v>-5.8811231365521</v>
      </c>
      <c r="L18" s="7">
        <v>84.705871897711</v>
      </c>
      <c r="M18" s="7">
        <v>-4.1899242124482</v>
      </c>
      <c r="N18" s="7">
        <v>10.1817923602034</v>
      </c>
      <c r="O18" s="7">
        <v>-0.496709384613496</v>
      </c>
      <c r="P18" s="7">
        <v>5.90033185477387</v>
      </c>
      <c r="Q18" s="7">
        <v>5.63146580272269</v>
      </c>
      <c r="R18" s="7">
        <v>3.6790342550853</v>
      </c>
    </row>
    <row r="19" spans="2:18" ht="15" customHeight="true">
      <c r="B19" s="6">
        <v>18</v>
      </c>
      <c r="C19" s="7">
        <v>4.31841988811811</v>
      </c>
      <c r="D19" s="7">
        <v>6.14864382796577</v>
      </c>
      <c r="E19" s="7">
        <v>-0.142517314245197</v>
      </c>
      <c r="F19" s="7">
        <v>12.9822413159386</v>
      </c>
      <c r="G19" s="7">
        <v>0.200873246237279</v>
      </c>
      <c r="H19" s="7">
        <v>-2.48550925039399</v>
      </c>
      <c r="I19" s="7">
        <v>0.325857632822135</v>
      </c>
      <c r="J19" s="7">
        <v>4.44011207553967</v>
      </c>
      <c r="K19" s="7">
        <v>-5.6210453043218</v>
      </c>
      <c r="L19" s="7">
        <v>83.9689692434217</v>
      </c>
      <c r="M19" s="7">
        <v>2.07822113210887</v>
      </c>
      <c r="N19" s="7">
        <v>10.7942225507513</v>
      </c>
      <c r="O19" s="7">
        <v>1.57962767694062</v>
      </c>
      <c r="P19" s="7">
        <v>5.68428296159391</v>
      </c>
      <c r="Q19" s="7">
        <v>9.70348944062062</v>
      </c>
      <c r="R19" s="7">
        <v>6.8595057331745</v>
      </c>
    </row>
    <row r="20" spans="2:18" ht="15" customHeight="true">
      <c r="B20" s="6">
        <v>19</v>
      </c>
      <c r="C20" s="7">
        <v>6.43574502947558</v>
      </c>
      <c r="D20" s="7">
        <v>2.45019822637096</v>
      </c>
      <c r="E20" s="7">
        <v>1.42675273735495</v>
      </c>
      <c r="F20" s="7">
        <v>9.11800646307074</v>
      </c>
      <c r="G20" s="7">
        <v>-1.51593069354021</v>
      </c>
      <c r="H20" s="7">
        <v>1.26219348268887</v>
      </c>
      <c r="I20" s="7">
        <v>-0.985453379469163</v>
      </c>
      <c r="J20" s="7">
        <v>4.91063613914275</v>
      </c>
      <c r="K20" s="7">
        <v>-1.49677570823451</v>
      </c>
      <c r="L20" s="7">
        <v>84.7977810837788</v>
      </c>
      <c r="M20" s="7">
        <v>0.819979363388938</v>
      </c>
      <c r="N20" s="7">
        <v>13.6426019182977</v>
      </c>
      <c r="O20" s="7">
        <v>3.13167178702452</v>
      </c>
      <c r="P20" s="7">
        <v>3.32811614799266</v>
      </c>
      <c r="Q20" s="7">
        <v>10.8074547552869</v>
      </c>
      <c r="R20" s="7">
        <v>4.26030266498037</v>
      </c>
    </row>
    <row r="21" spans="2:18" ht="15" customHeight="true">
      <c r="B21" s="6">
        <v>20</v>
      </c>
      <c r="C21" s="7">
        <v>8.22186674015666</v>
      </c>
      <c r="D21" s="7">
        <v>3.665032502131</v>
      </c>
      <c r="E21" s="7">
        <v>1.97102223759748</v>
      </c>
      <c r="F21" s="7">
        <v>9.78527039029814</v>
      </c>
      <c r="G21" s="7">
        <v>-1.7099282017798</v>
      </c>
      <c r="H21" s="7">
        <v>1.40749350435817</v>
      </c>
      <c r="I21" s="7">
        <v>1.81475226528801</v>
      </c>
      <c r="J21" s="7">
        <v>-0.927615200482706</v>
      </c>
      <c r="K21" s="7">
        <v>-1.73598431346863</v>
      </c>
      <c r="L21" s="7">
        <v>82.7597665672906</v>
      </c>
      <c r="M21" s="7">
        <v>-1.85900224429179</v>
      </c>
      <c r="N21" s="7">
        <v>11.6669450408599</v>
      </c>
      <c r="O21" s="7">
        <v>-1.57108595329146</v>
      </c>
      <c r="P21" s="7">
        <v>2.4421296685673</v>
      </c>
      <c r="Q21" s="7">
        <v>13.5403321786812</v>
      </c>
      <c r="R21" s="7">
        <v>0.372057030567248</v>
      </c>
    </row>
    <row r="22" spans="2:18" ht="15" customHeight="true">
      <c r="B22" s="6">
        <v>21</v>
      </c>
      <c r="C22" s="7">
        <v>10.2445147919275</v>
      </c>
      <c r="D22" s="7">
        <v>1.51465669184245</v>
      </c>
      <c r="E22" s="7">
        <v>4.33964374862899</v>
      </c>
      <c r="F22" s="7">
        <v>6.66727123001738</v>
      </c>
      <c r="G22" s="7">
        <v>-0.841199843114737</v>
      </c>
      <c r="H22" s="7">
        <v>5.41521416531532</v>
      </c>
      <c r="I22" s="7">
        <v>1.92117864539068</v>
      </c>
      <c r="J22" s="7">
        <v>-0.184222168395081</v>
      </c>
      <c r="K22" s="7">
        <v>3.54087980576014</v>
      </c>
      <c r="L22" s="7">
        <v>88.9329457857975</v>
      </c>
      <c r="M22" s="7">
        <v>4.15855632293824</v>
      </c>
      <c r="N22" s="7">
        <v>10.753774538648</v>
      </c>
      <c r="O22" s="7">
        <v>-2.63616893215158</v>
      </c>
      <c r="P22" s="7">
        <v>6.99541642135955</v>
      </c>
      <c r="Q22" s="7">
        <v>10.5556522494285</v>
      </c>
      <c r="R22" s="7">
        <v>2.43431941248264</v>
      </c>
    </row>
    <row r="23" spans="2:18" ht="15" customHeight="true">
      <c r="B23" s="6">
        <v>22</v>
      </c>
      <c r="C23" s="7">
        <v>8.1698586630996</v>
      </c>
      <c r="D23" s="7">
        <v>1.64080253633801</v>
      </c>
      <c r="E23" s="7">
        <v>6.89038015322133</v>
      </c>
      <c r="F23" s="7">
        <v>6.08836217922226</v>
      </c>
      <c r="G23" s="7">
        <v>2.40899098819864</v>
      </c>
      <c r="H23" s="7">
        <v>2.23901576973321</v>
      </c>
      <c r="I23" s="7">
        <v>1.53374867261755</v>
      </c>
      <c r="J23" s="7">
        <v>2.79563933788131</v>
      </c>
      <c r="K23" s="7">
        <v>4.59168015084106</v>
      </c>
      <c r="L23" s="7">
        <v>82.7327831457087</v>
      </c>
      <c r="M23" s="7">
        <v>0.87734069829321</v>
      </c>
      <c r="N23" s="7">
        <v>4.23351731534967</v>
      </c>
      <c r="O23" s="7">
        <v>1.93961044716798</v>
      </c>
      <c r="P23" s="7">
        <v>2.45854386809015</v>
      </c>
      <c r="Q23" s="7">
        <v>8.80970368553926</v>
      </c>
      <c r="R23" s="7">
        <v>0.886586839698794</v>
      </c>
    </row>
    <row r="24" spans="2:18" ht="15" customHeight="true">
      <c r="B24" s="6">
        <v>23</v>
      </c>
      <c r="C24" s="7">
        <v>6.10627726952589</v>
      </c>
      <c r="D24" s="7">
        <v>5.36497076423666</v>
      </c>
      <c r="E24" s="7">
        <v>7.99592520028303</v>
      </c>
      <c r="F24" s="7">
        <v>8.91073321394515</v>
      </c>
      <c r="G24" s="7">
        <v>-0.163432163781181</v>
      </c>
      <c r="H24" s="7">
        <v>0.808449621638829</v>
      </c>
      <c r="I24" s="7">
        <v>0.318892833358556</v>
      </c>
      <c r="J24" s="7">
        <v>2.44950604601399</v>
      </c>
      <c r="K24" s="7">
        <v>2.8804580762444</v>
      </c>
      <c r="L24" s="7">
        <v>88.4078206236782</v>
      </c>
      <c r="M24" s="7">
        <v>-1.81480553727215</v>
      </c>
      <c r="N24" s="7">
        <v>7.51325557843802</v>
      </c>
      <c r="O24" s="7">
        <v>3.7653245240549</v>
      </c>
      <c r="P24" s="7">
        <v>3.16207054553433</v>
      </c>
      <c r="Q24" s="7">
        <v>9.3479727630006</v>
      </c>
      <c r="R24" s="7">
        <v>4.487592856638</v>
      </c>
    </row>
    <row r="25" spans="2:18" ht="15" customHeight="true">
      <c r="B25" s="6">
        <v>24</v>
      </c>
      <c r="C25" s="7">
        <v>0.786277779214288</v>
      </c>
      <c r="D25" s="7">
        <v>5.07063620402399</v>
      </c>
      <c r="E25" s="7">
        <v>6.81103597440703</v>
      </c>
      <c r="F25" s="7">
        <v>6.53143123933387</v>
      </c>
      <c r="G25" s="7">
        <v>-0.382383004866369</v>
      </c>
      <c r="H25" s="7">
        <v>0.101851270063889</v>
      </c>
      <c r="I25" s="7">
        <v>-0.808072680271834</v>
      </c>
      <c r="J25" s="7">
        <v>1.22544154394564</v>
      </c>
      <c r="K25" s="7">
        <v>1.9073084158872</v>
      </c>
      <c r="L25" s="7">
        <v>87.4359948682791</v>
      </c>
      <c r="M25" s="7">
        <v>4.29747997377945</v>
      </c>
      <c r="N25" s="7">
        <v>1.5181247068208</v>
      </c>
      <c r="O25" s="7">
        <v>0.588072762534011</v>
      </c>
      <c r="P25" s="7">
        <v>0.438513682998291</v>
      </c>
      <c r="Q25" s="7">
        <v>5.59099490970402</v>
      </c>
      <c r="R25" s="7">
        <v>-0.778922707390393</v>
      </c>
    </row>
    <row r="26" spans="2:18" ht="15" customHeight="true">
      <c r="B26" s="6">
        <v>25</v>
      </c>
      <c r="C26" s="7">
        <v>5.50480038632804</v>
      </c>
      <c r="D26" s="7">
        <v>4.8589170621417</v>
      </c>
      <c r="E26" s="7">
        <v>8.38553267872339</v>
      </c>
      <c r="F26" s="7">
        <v>1.48571057309846</v>
      </c>
      <c r="G26" s="7">
        <v>0.162422838233397</v>
      </c>
      <c r="H26" s="7">
        <v>1.22242178694705</v>
      </c>
      <c r="I26" s="7">
        <v>0.246077124316798</v>
      </c>
      <c r="J26" s="7">
        <v>-0.142235066574813</v>
      </c>
      <c r="K26" s="7">
        <v>4.53464550667059</v>
      </c>
      <c r="L26" s="7">
        <v>90.7101990692231</v>
      </c>
      <c r="M26" s="7">
        <v>0.319963136800652</v>
      </c>
      <c r="N26" s="7">
        <v>2.46220913552133</v>
      </c>
      <c r="O26" s="7">
        <v>0.0790432152712128</v>
      </c>
      <c r="P26" s="7">
        <v>1.19793852032853</v>
      </c>
      <c r="Q26" s="7">
        <v>4.96226951072367</v>
      </c>
      <c r="R26" s="7">
        <v>2.06176453153557</v>
      </c>
    </row>
    <row r="27" spans="2:18" ht="15" customHeight="true">
      <c r="B27" s="6">
        <v>26</v>
      </c>
      <c r="C27" s="7">
        <v>-0.289269553398754</v>
      </c>
      <c r="D27" s="7">
        <v>2.23399326430444</v>
      </c>
      <c r="E27" s="7">
        <v>7.2532208260662</v>
      </c>
      <c r="F27" s="7">
        <v>8.77555216925066</v>
      </c>
      <c r="G27" s="7">
        <v>-0.254890348713616</v>
      </c>
      <c r="H27" s="7">
        <v>-1.45635452962051</v>
      </c>
      <c r="I27" s="7">
        <v>1.37450242238704</v>
      </c>
      <c r="J27" s="7">
        <v>-2.49866752824892</v>
      </c>
      <c r="K27" s="7">
        <v>2.20638715409905</v>
      </c>
      <c r="L27" s="7">
        <v>90.6563963823228</v>
      </c>
      <c r="M27" s="7">
        <v>1.60940749180054</v>
      </c>
      <c r="N27" s="7">
        <v>-0.170710449271155</v>
      </c>
      <c r="O27" s="7">
        <v>2.41915750262206</v>
      </c>
      <c r="P27" s="7">
        <v>2.00653954500285</v>
      </c>
      <c r="Q27" s="7">
        <v>4.65970510315492</v>
      </c>
      <c r="R27" s="7">
        <v>0.998565543421137</v>
      </c>
    </row>
    <row r="28" spans="2:18" ht="15" customHeight="true">
      <c r="B28" s="6">
        <v>27</v>
      </c>
      <c r="C28" s="7">
        <v>0.749526478286953</v>
      </c>
      <c r="D28" s="7">
        <v>0.318526779178683</v>
      </c>
      <c r="E28" s="7">
        <v>7.87248787959258</v>
      </c>
      <c r="F28" s="7">
        <v>5.87112574890807</v>
      </c>
      <c r="G28" s="7">
        <v>-3.32473060822622</v>
      </c>
      <c r="H28" s="7">
        <v>-4.12034928216781</v>
      </c>
      <c r="I28" s="7">
        <v>1.72340316179801</v>
      </c>
      <c r="J28" s="7">
        <v>1.67675040364702</v>
      </c>
      <c r="K28" s="7">
        <v>0.890469551487058</v>
      </c>
      <c r="L28" s="7">
        <v>94.7044699035259</v>
      </c>
      <c r="M28" s="7">
        <v>4.50317161991734</v>
      </c>
      <c r="N28" s="7">
        <v>-2.86735139137454</v>
      </c>
      <c r="O28" s="7">
        <v>-0.40362230979872</v>
      </c>
      <c r="P28" s="7">
        <v>-0.335483972038674</v>
      </c>
      <c r="Q28" s="7">
        <v>1.75648200124078</v>
      </c>
      <c r="R28" s="7">
        <v>5.80963351923629</v>
      </c>
    </row>
    <row r="29" spans="2:18" ht="15" customHeight="true">
      <c r="B29" s="6">
        <v>28</v>
      </c>
      <c r="C29" s="7">
        <v>2.90586103434907</v>
      </c>
      <c r="D29" s="7">
        <v>-2.65677967302418</v>
      </c>
      <c r="E29" s="7">
        <v>7.30473660115073</v>
      </c>
      <c r="F29" s="7">
        <v>2.91355103798242</v>
      </c>
      <c r="G29" s="7">
        <v>0.331621227428059</v>
      </c>
      <c r="H29" s="7">
        <v>-0.793912871904922</v>
      </c>
      <c r="I29" s="7">
        <v>-0.341226007425879</v>
      </c>
      <c r="J29" s="7">
        <v>3.35648253884528</v>
      </c>
      <c r="K29" s="7">
        <v>-1.68560461515153</v>
      </c>
      <c r="L29" s="7">
        <v>93.6538995118986</v>
      </c>
      <c r="M29" s="7">
        <v>-1.99852522108267</v>
      </c>
      <c r="N29" s="7">
        <v>-3.73775461522155</v>
      </c>
      <c r="O29" s="7">
        <v>2.31764766184824</v>
      </c>
      <c r="P29" s="7">
        <v>6.45319628560628</v>
      </c>
      <c r="Q29" s="7">
        <v>0.0495396500564311</v>
      </c>
      <c r="R29" s="7">
        <v>-1.43988140428155</v>
      </c>
    </row>
    <row r="30" spans="2:18" ht="15" customHeight="true">
      <c r="B30" s="6">
        <v>29</v>
      </c>
      <c r="C30" s="7">
        <v>5.17810123961999</v>
      </c>
      <c r="D30" s="7">
        <v>-1.73094882687534</v>
      </c>
      <c r="E30" s="7">
        <v>7.88774063737431</v>
      </c>
      <c r="F30" s="7">
        <v>-3.39599575691091</v>
      </c>
      <c r="G30" s="7">
        <v>-3.48901348147092</v>
      </c>
      <c r="H30" s="7">
        <v>-5.54856915582332</v>
      </c>
      <c r="I30" s="7">
        <v>-2.48091363034746</v>
      </c>
      <c r="J30" s="7">
        <v>0.644600778216045</v>
      </c>
      <c r="K30" s="7">
        <v>-3.51555310518461</v>
      </c>
      <c r="L30" s="7">
        <v>92.8382502235586</v>
      </c>
      <c r="M30" s="7">
        <v>-0.932879193175268</v>
      </c>
      <c r="N30" s="7">
        <v>-13.0849203550238</v>
      </c>
      <c r="O30" s="7">
        <v>1.96362830606222</v>
      </c>
      <c r="P30" s="7">
        <v>0.994661969415574</v>
      </c>
      <c r="Q30" s="7">
        <v>3.76708933072177</v>
      </c>
      <c r="R30" s="7">
        <v>1.63478439333903</v>
      </c>
    </row>
    <row r="31" spans="2:18" ht="15" customHeight="true">
      <c r="B31" s="6">
        <v>30</v>
      </c>
      <c r="C31" s="7">
        <v>1.22694330973809</v>
      </c>
      <c r="D31" s="7">
        <v>-1.87427822566163</v>
      </c>
      <c r="E31" s="7">
        <v>5.9524049431008</v>
      </c>
      <c r="F31" s="7">
        <v>5.75818673526919</v>
      </c>
      <c r="G31" s="7">
        <v>2.20286572796658</v>
      </c>
      <c r="H31" s="7">
        <v>-3.6698756660162</v>
      </c>
      <c r="I31" s="7">
        <v>-3.39031462562358</v>
      </c>
      <c r="J31" s="7">
        <v>-0.516267722295652</v>
      </c>
      <c r="K31" s="7">
        <v>-0.602248248672368</v>
      </c>
      <c r="L31" s="7">
        <v>98.5521230516729</v>
      </c>
      <c r="M31" s="7">
        <v>0.368299256775572</v>
      </c>
      <c r="N31" s="7">
        <v>-7.41452217417736</v>
      </c>
      <c r="O31" s="7">
        <v>-1.01863707208804</v>
      </c>
      <c r="P31" s="7">
        <v>-0.219660775000193</v>
      </c>
      <c r="Q31" s="7">
        <v>6.49807927716256</v>
      </c>
      <c r="R31" s="7">
        <v>2.12020063449017</v>
      </c>
    </row>
    <row r="32" spans="2:18" ht="15" customHeight="true">
      <c r="B32" s="6">
        <v>31</v>
      </c>
      <c r="C32" s="7">
        <v>-0.0917137837609516</v>
      </c>
      <c r="D32" s="7">
        <v>-1.2769967323602</v>
      </c>
      <c r="E32" s="7">
        <v>5.73861797968781</v>
      </c>
      <c r="F32" s="7">
        <v>-0.116998554187376</v>
      </c>
      <c r="G32" s="7">
        <v>3.90112751700008</v>
      </c>
      <c r="H32" s="7">
        <v>-2.24862268245806</v>
      </c>
      <c r="I32" s="7">
        <v>-1.49209501926695</v>
      </c>
      <c r="J32" s="7">
        <v>-4.29158242805397</v>
      </c>
      <c r="K32" s="7">
        <v>6.1755053843508</v>
      </c>
      <c r="L32" s="7">
        <v>99.9580644783814</v>
      </c>
      <c r="M32" s="7">
        <v>-0.0629674192482526</v>
      </c>
      <c r="N32" s="7">
        <v>-11.8856705263865</v>
      </c>
      <c r="O32" s="7">
        <v>-0.110619113882422</v>
      </c>
      <c r="P32" s="7">
        <v>-3.96976233633222</v>
      </c>
      <c r="Q32" s="7">
        <v>4.59357551858405</v>
      </c>
      <c r="R32" s="7">
        <v>0.821114731116874</v>
      </c>
    </row>
    <row r="33" spans="2:18" ht="15" customHeight="true">
      <c r="B33" s="6">
        <v>32</v>
      </c>
      <c r="C33" s="7">
        <v>-0.599247724041561</v>
      </c>
      <c r="D33" s="7">
        <v>0.359408019404782</v>
      </c>
      <c r="E33" s="7">
        <v>3.08621126137056</v>
      </c>
      <c r="F33" s="7">
        <v>5.76682062590044</v>
      </c>
      <c r="G33" s="7">
        <v>1.26381407929784</v>
      </c>
      <c r="H33" s="7">
        <v>-4.111475292656</v>
      </c>
      <c r="I33" s="7">
        <v>0.923826860518905</v>
      </c>
      <c r="J33" s="7">
        <v>2.57676451846282</v>
      </c>
      <c r="K33" s="7">
        <v>9.83956317864931</v>
      </c>
      <c r="L33" s="7">
        <v>97.0542725010059</v>
      </c>
      <c r="M33" s="7">
        <v>2.96076883507521</v>
      </c>
      <c r="N33" s="7">
        <v>-12.8357486469404</v>
      </c>
      <c r="O33" s="7">
        <v>1.75598419022526</v>
      </c>
      <c r="P33" s="7">
        <v>5.68302179960528</v>
      </c>
      <c r="Q33" s="7">
        <v>1.76069388599611</v>
      </c>
      <c r="R33" s="7">
        <v>-0.34609940910741</v>
      </c>
    </row>
    <row r="34" spans="2:18" ht="15" customHeight="true">
      <c r="B34" s="6">
        <v>33</v>
      </c>
      <c r="C34" s="7">
        <v>-0.891466887768578</v>
      </c>
      <c r="D34" s="7">
        <v>0.538138217146297</v>
      </c>
      <c r="E34" s="7">
        <v>0.775882724458521</v>
      </c>
      <c r="F34" s="7">
        <v>-0.605771141555124</v>
      </c>
      <c r="G34" s="7">
        <v>-2.21242131899589</v>
      </c>
      <c r="H34" s="7">
        <v>3.02541314178734</v>
      </c>
      <c r="I34" s="7">
        <v>2.7182546075043</v>
      </c>
      <c r="J34" s="7">
        <v>0.314401180649384</v>
      </c>
      <c r="K34" s="7">
        <v>20.507423169218</v>
      </c>
      <c r="L34" s="7">
        <v>100.326604719301</v>
      </c>
      <c r="M34" s="7">
        <v>1.42704859104288</v>
      </c>
      <c r="N34" s="7">
        <v>-11.9457360859828</v>
      </c>
      <c r="O34" s="7">
        <v>-1.70966828226028</v>
      </c>
      <c r="P34" s="7">
        <v>-1.50824037143411</v>
      </c>
      <c r="Q34" s="7">
        <v>-0.914176476074772</v>
      </c>
      <c r="R34" s="7">
        <v>-0.361033881971556</v>
      </c>
    </row>
    <row r="35" spans="2:18" ht="15" customHeight="true">
      <c r="B35" s="6">
        <v>34</v>
      </c>
      <c r="C35" s="7">
        <v>-2.02536383697695</v>
      </c>
      <c r="D35" s="7">
        <v>0.216358147622941</v>
      </c>
      <c r="E35" s="7">
        <v>-2.03894921316532</v>
      </c>
      <c r="F35" s="7">
        <v>-2.35937332025484</v>
      </c>
      <c r="G35" s="7">
        <v>1.01165374974335</v>
      </c>
      <c r="H35" s="7">
        <v>3.6208680604409</v>
      </c>
      <c r="I35" s="7">
        <v>2.64177648099834</v>
      </c>
      <c r="J35" s="7">
        <v>2.16599478174203</v>
      </c>
      <c r="K35" s="7">
        <v>39.6795813073575</v>
      </c>
      <c r="L35" s="7">
        <v>100.867675992786</v>
      </c>
      <c r="M35" s="7">
        <v>5.04362323509304</v>
      </c>
      <c r="N35" s="7">
        <v>-3.14523238633456</v>
      </c>
      <c r="O35" s="7">
        <v>1.27507829097885</v>
      </c>
      <c r="P35" s="7">
        <v>0.132009892547103</v>
      </c>
      <c r="Q35" s="7">
        <v>-3.87486315604125</v>
      </c>
      <c r="R35" s="7">
        <v>-0.578257568492214</v>
      </c>
    </row>
    <row r="36" spans="2:18" ht="15" customHeight="true">
      <c r="B36" s="6">
        <v>35</v>
      </c>
      <c r="C36" s="7">
        <v>-1.6400861273822</v>
      </c>
      <c r="D36" s="7">
        <v>-2.32224442727708</v>
      </c>
      <c r="E36" s="7">
        <v>-2.69082825232484</v>
      </c>
      <c r="F36" s="7">
        <v>-3.57526174801069</v>
      </c>
      <c r="G36" s="7">
        <v>2.9567429060321</v>
      </c>
      <c r="H36" s="7">
        <v>-4.11844322130946</v>
      </c>
      <c r="I36" s="7">
        <v>7.11523520130201</v>
      </c>
      <c r="J36" s="7">
        <v>3.68317500435023</v>
      </c>
      <c r="K36" s="7">
        <v>69.3843374118748</v>
      </c>
      <c r="L36" s="7">
        <v>98.6840138635075</v>
      </c>
      <c r="M36" s="7">
        <v>7.3426619499196</v>
      </c>
      <c r="N36" s="7">
        <v>1.51174996595955</v>
      </c>
      <c r="O36" s="7">
        <v>-2.43094295897208</v>
      </c>
      <c r="P36" s="7">
        <v>-2.42457594288044</v>
      </c>
      <c r="Q36" s="7">
        <v>-5.24176315638169</v>
      </c>
      <c r="R36" s="7">
        <v>-0.340855042912911</v>
      </c>
    </row>
    <row r="37" spans="2:18" ht="15" customHeight="true">
      <c r="B37" s="6">
        <v>36</v>
      </c>
      <c r="C37" s="7">
        <v>-1.73707408925081</v>
      </c>
      <c r="D37" s="7">
        <v>-2.32569903653181</v>
      </c>
      <c r="E37" s="7">
        <v>-5.02051476301782</v>
      </c>
      <c r="F37" s="7">
        <v>-2.9739660802361</v>
      </c>
      <c r="G37" s="7">
        <v>3.06552384641827</v>
      </c>
      <c r="H37" s="7">
        <v>1.57162495546436</v>
      </c>
      <c r="I37" s="7">
        <v>15.5909957986079</v>
      </c>
      <c r="J37" s="7">
        <v>12.0181718414953</v>
      </c>
      <c r="K37" s="7">
        <v>110.195168142882</v>
      </c>
      <c r="L37" s="7">
        <v>99.3920542840551</v>
      </c>
      <c r="M37" s="7">
        <v>16.6860401380519</v>
      </c>
      <c r="N37" s="7">
        <v>16.5246341358356</v>
      </c>
      <c r="O37" s="7">
        <v>3.45607484530774</v>
      </c>
      <c r="P37" s="7">
        <v>0.210498499009645</v>
      </c>
      <c r="Q37" s="7">
        <v>-4.99756635005588</v>
      </c>
      <c r="R37" s="7">
        <v>-0.056119263805158</v>
      </c>
    </row>
    <row r="38" spans="2:18" ht="15" customHeight="true">
      <c r="B38" s="6">
        <v>37</v>
      </c>
      <c r="C38" s="7">
        <v>-3.08534439743607</v>
      </c>
      <c r="D38" s="7">
        <v>-2.31462342812893</v>
      </c>
      <c r="E38" s="7">
        <v>-6.78850909247679</v>
      </c>
      <c r="F38" s="7">
        <v>-4.19356011276341</v>
      </c>
      <c r="G38" s="7">
        <v>12.4245729630887</v>
      </c>
      <c r="H38" s="7">
        <v>11.8363845047688</v>
      </c>
      <c r="I38" s="7">
        <v>31.7106768599369</v>
      </c>
      <c r="J38" s="7">
        <v>22.2983707503475</v>
      </c>
      <c r="K38" s="7">
        <v>156.442486487165</v>
      </c>
      <c r="L38" s="7">
        <v>101.809482839104</v>
      </c>
      <c r="M38" s="7">
        <v>32.205516598267</v>
      </c>
      <c r="N38" s="7">
        <v>46.2156328715168</v>
      </c>
      <c r="O38" s="7">
        <v>4.23220119278994</v>
      </c>
      <c r="P38" s="7">
        <v>-5.98311653808605</v>
      </c>
      <c r="Q38" s="7">
        <v>-4.65561933700656</v>
      </c>
      <c r="R38" s="7">
        <v>-1.10588846310687</v>
      </c>
    </row>
    <row r="39" spans="2:18" ht="15" customHeight="true">
      <c r="B39" s="6">
        <v>38</v>
      </c>
      <c r="C39" s="7">
        <v>-5.22190430193981</v>
      </c>
      <c r="D39" s="7">
        <v>-1.91751233588426</v>
      </c>
      <c r="E39" s="7">
        <v>-8.40238702141414</v>
      </c>
      <c r="F39" s="7">
        <v>-5.77571949659386</v>
      </c>
      <c r="G39" s="7">
        <v>25.8350943692502</v>
      </c>
      <c r="H39" s="7">
        <v>15.5053538063157</v>
      </c>
      <c r="I39" s="7">
        <v>57.2776795896566</v>
      </c>
      <c r="J39" s="7">
        <v>38.1019747041235</v>
      </c>
      <c r="K39" s="7">
        <v>198.240868682851</v>
      </c>
      <c r="L39" s="7">
        <v>107.027021927461</v>
      </c>
      <c r="M39" s="7">
        <v>56.3708612125908</v>
      </c>
      <c r="N39" s="7">
        <v>91.6690908282718</v>
      </c>
      <c r="O39" s="7">
        <v>1.60259234767151</v>
      </c>
      <c r="P39" s="7">
        <v>-2.87202359543835</v>
      </c>
      <c r="Q39" s="7">
        <v>-5.56598889341376</v>
      </c>
      <c r="R39" s="7">
        <v>-2.91258410244063</v>
      </c>
    </row>
    <row r="40" spans="2:18" ht="15" customHeight="true">
      <c r="B40" s="6">
        <v>39</v>
      </c>
      <c r="C40" s="7">
        <v>-6.21939205277764</v>
      </c>
      <c r="D40" s="7">
        <v>0.0343354902993269</v>
      </c>
      <c r="E40" s="7">
        <v>-6.09692130776754</v>
      </c>
      <c r="F40" s="7">
        <v>-8.67637989207696</v>
      </c>
      <c r="G40" s="7">
        <v>50.4665801719768</v>
      </c>
      <c r="H40" s="7">
        <v>34.7040594568318</v>
      </c>
      <c r="I40" s="7">
        <v>96.1812644832985</v>
      </c>
      <c r="J40" s="7">
        <v>65.380086471864</v>
      </c>
      <c r="K40" s="7">
        <v>217.812118123098</v>
      </c>
      <c r="L40" s="7">
        <v>105.188525882624</v>
      </c>
      <c r="M40" s="7">
        <v>94.4329387029496</v>
      </c>
      <c r="N40" s="7">
        <v>141.825773506313</v>
      </c>
      <c r="O40" s="7">
        <v>1.10560453126118</v>
      </c>
      <c r="P40" s="7">
        <v>2.30008083284201</v>
      </c>
      <c r="Q40" s="7">
        <v>-7.41365235550029</v>
      </c>
      <c r="R40" s="7">
        <v>-3.37452886108349</v>
      </c>
    </row>
    <row r="41" spans="2:18" ht="15" customHeight="true">
      <c r="B41" s="6">
        <v>40</v>
      </c>
      <c r="C41" s="7">
        <v>-5.21111513130245</v>
      </c>
      <c r="D41" s="7">
        <v>5.70418009338209</v>
      </c>
      <c r="E41" s="7">
        <v>-2.28952014221022</v>
      </c>
      <c r="F41" s="7">
        <v>-9.29131533186091</v>
      </c>
      <c r="G41" s="7">
        <v>86.2264804316896</v>
      </c>
      <c r="H41" s="7">
        <v>61.3262077446493</v>
      </c>
      <c r="I41" s="7">
        <v>145.065926060222</v>
      </c>
      <c r="J41" s="7">
        <v>104.391124080519</v>
      </c>
      <c r="K41" s="7">
        <v>214.949820297719</v>
      </c>
      <c r="L41" s="7">
        <v>108.157167210698</v>
      </c>
      <c r="M41" s="7">
        <v>143.13316556374</v>
      </c>
      <c r="N41" s="7">
        <v>196.685680905639</v>
      </c>
      <c r="O41" s="7">
        <v>2.74123774355894</v>
      </c>
      <c r="P41" s="7">
        <v>-2.06608092117858</v>
      </c>
      <c r="Q41" s="7">
        <v>-10.4222253231978</v>
      </c>
      <c r="R41" s="7">
        <v>-1.18726140262743</v>
      </c>
    </row>
  </sheetData>
  <printOptions headings="true" gridLines="true" />
  <pageMargins left="0" right="0" top="0" bottom="0" header="0" footer="0" />
  <pageSetup paperSize="0" scale="0" pageOrder="overThenDown" orientation="portrait" blackAndWhite="true" useFirstPageNumber="true" />
  <headerFooter />
</worksheet>
