# Supplementary material for: Green synthesis of novel stable biogenic gold nanoparticles for breast cancer therapeutics via the induction of extrinsic and intrinsic pathways
Source: Sci Rep. 2022 Jul 7;12:11518. doi: 10.1038/s41598-022-15648-y (PMC9262950; doi:10.1038/s41598-022-15648-y)
Supplement: Supplementary file 3 — Supplementary Information 3. [file 41598_2022_15648_MOESM3_ESM.xlsx]

## Sheet: 0
	Target	Sample	Mean Cq	Mean Efficiency Corrected Cq	Normalized Expression	Relative Normalized Expression	Regulation	Compared to Regulation Threshold	P-Value	Exceeds P-Value Threshold
	bcl2	MCF 2	21.5769	21.5769	159738	508.937	508.937	Up regulated	0.980568	No
	bcl2	MCF 3	19.2952	19.2952	555.82	1.77088	1.77088	No change	0.987311	No
	bcl2	MCF 5	31.2897	31.2897	0.202349	0.000644698	-1551.11	Down regulated	0.876	No
	bcl2	MCF control	27.3886	27.3886	313.866	1	1	No change		No
	GAPDH	MCF 2	38.8622	38.8622				No change		No
	GAPDH	MCF 3	28.4137	28.4137				No change		No
	GAPDH	MCF 5	28.9846	28.9846				No change		No
	GAPDH	MCF control	35.6826	35.6826				No change		No
	IKab	MCF 2	36.0015	36.0015	7.26354	2.77811	2.77811	No change	0.00279257	No
	IKab	MCF 3	19.9188	19.9188	360.752	137.978	137.978	Up regulated	0.000173978	No
	IKab	MCF 5	33.6875	33.6875	0.0383952	0.0146851	-68.0961	Down regulated	0.00113	No
	IKab	MCF control	34.296	34.296	2.61456	1	1	No change		No
	survivin	MCF 2						No change	1e-05	No
	survivin	MCF 3	33.0443	33.0443	0.0403675	0.000983235	-1017.05	Down regulated	1.18973e-06	No
	survivin	MCF 5	35.005	35.005	0.0154051	0.000375225	-2665.07	Down regulated	1.12418e-06	No
	survivin	MCF control	30.3231	30.3231	41.0558	1	1	No change		No

## Sheet: Run Information
File Name	Nehal_2018-09-08 15-42-49_BR006283.pcrd
Created By User	admin
Notes
ID
Run Started	9/8/2018 4:42:53 PM UTC +03:00
Run Ended	9/8/2018 6:00:40 PM UTC +03:00
Sample Vol	20
Lid Temp	105
Protocol File Name	nehal.prcl
Plate Setup File Name	Quick Plate_96 wells_SYBR Only.pltd
Base Serial Number	BR006283
Optical Head Serial Number	788BR06232
CFX Manager Version	3.1.1517.0823.
