# Supplementary material for: Green synthesis of novel stable biogenic gold nanoparticles for breast cancer therapeutics via the induction of extrinsic and intrinsic pathways
Source: Sci Rep. 2022 Jul 7;12:11518. doi: 10.1038/s41598-022-15648-y (PMC9262950; doi:10.1038/s41598-022-15648-y)
Supplement: Supplementary file 4 — Supplementary Information 4. [file 41598_2022_15648_MOESM4_ESM.xlsx]

## Sheet: 0
	Data Set	Target	Sample	Ctrl	Relative Quantity	Relative Quantity SD	Corrected Relative Quantity SD	Relative Quantity SEM	Corrected Relative Quantity SEM	Unscaled Expression	Unscaled Expression SD	Corrected Unscaled Expression SD	Unscaled Expression SEM	Corrected Unscaled Expression SEM	Expression	Expression SD	Corrected Expression SD	Expression SEM	Corrected Expression SEM	Wells	Mean Cq	Cq SD	Cq SEM
	1-SYBR	bcl2	MCF 2		56.1695	0	0	0	0	508.937	0	0	0	0	508.937	0	0	0	0	1	21.5769	0	0.0202153
	1-SYBR	bcl2	MCF 3		273.116	0	0	0	0	1.77088	0	0	0	0	1.77088	0	0	0	0	1	19.2952	0	0.0270131
	1-SYBR	bcl2	MCF 5		0.0669346	0	0	0	0	0.000644698	0	0	0	0	0.000644698	0	0	0	0	1	31.2897	0	0.0383022
	1-SYBR	bcl2	MCF control	*	1	0	0	0	0	1	0	0	0	0	1	0	0	0	0	1	27.3886	0	0.817629
	1-SYBR	GAPDH	MCF 2		0.110366	0	0	0	0											1	38.8622	0	0.0308496
	1-SYBR	GAPDH	MCF 3		154.226	0	0	0	0											1	28.4137	0	0.00956822
	1-SYBR	GAPDH	MCF 5		103.823	0	0	0	0											1	28.9846	0	0.0423826
	1-SYBR	GAPDH	MCF control	*	1	0	0	0	0											1	35.6826	0	0.00700041
	1-SYBR	IKab	MCF 2		0.306609	0	0	0	0	2.77811	0	0	0	0	2.77811	0	0	0	0	1	36.0015	0	0.00562481
	1-SYBR	IKab	MCF 3		21279.8	0	0	0	0	137.978	0	0	0	0	137.978	0	0	0	0	1	19.9188	0	0.0138945
	1-SYBR	IKab	MCF 5		1.52466	0	0	0	0	0.0146851	0	0	0	0	0.0146851	0	0	0	0	1	33.6875	0	0.006
	1-SYBR	IKab	MCF control	*	1	0	0	0	0	1	0	0	0	0	1	0	0	0	0	1	34.296	0	0.0073
	1-SYBR	survivin	MCF 2		0	0	0													0		0
	1-SYBR	survivin	MCF 3		0.15164	0	0	0	0	0.000983235	0	0	0	0	0.000983235	0	0	0	0	1	33.0443	0	0.21
	1-SYBR	survivin	MCF 5		0.038957	0	0	0	0	0.000375225	0	0	0	0	0.000375225	0	0	0	0	1	35.005	0	0.0098
	1-SYBR	survivin	MCF control	*	1	0	0	0	0	1	0	0	0	0	1	0	0	0	0	1	30.3231	0	0.0346

## Sheet: Run Information
File Name	Nehal_2018-09-08 15-42-49_BR006283.pcrd
Created By User	admin
Notes
ID
Run Started	9/8/2018 4:42:53 PM UTC +03:00
Run Ended	9/8/2018 6:00:40 PM UTC +03:00
Sample Vol	20
Lid Temp	105
Protocol File Name	nehal.prcl
Plate Setup File Name	Quick Plate_96 wells_SYBR Only.pltd
Base Serial Number	BR006283
Optical Head Serial Number	788BR06232
CFX Manager Version	3.1.1517.0823.
