# Supplementary material for: Green synthesis of novel stable biogenic gold nanoparticles for breast cancer therapeutics via the induction of extrinsic and intrinsic pathways
Source: Sci Rep. 2022 Jul 7;12:11518. doi: 10.1038/s41598-022-15648-y (PMC9262950; doi:10.1038/s41598-022-15648-y)
Supplement: Supplementary file 5 — Supplementary Information 5. [file 41598_2022_15648_MOESM5_ESM.xlsx › xl/sharedstrings.xml]

<?xml version="1.0"?>
<sst xmlns:xsi="http://www.w3.org/2001/XMLSchema-instance" xmlns:xsd="http://www.w3.org/2001/XMLSchema" xmlns="http://schemas.openxmlformats.org/spreadsheetml/2006/main">
  <si>
    <t>Well</t>
  </si>
  <si>
    <t>Fluor</t>
  </si>
  <si>
    <t>Target</t>
  </si>
  <si>
    <t>Content</t>
  </si>
  <si>
    <t>Sample</t>
  </si>
  <si>
    <t xml:space="preserve">End RFU</t>
  </si>
  <si>
    <t>Call</t>
  </si>
  <si>
    <t xml:space="preserve">Sample Type</t>
  </si>
  <si>
    <t>CallType</t>
  </si>
  <si>
    <t xml:space="preserve">Is Control</t>
  </si>
  <si>
    <t>E02</t>
  </si>
  <si>
    <t>SYBR</t>
  </si>
  <si>
    <t>bcl2</t>
  </si>
  <si>
    <t>Unkn</t>
  </si>
  <si>
    <t xml:space="preserve">MCF control</t>
  </si>
  <si>
    <t />
  </si>
  <si>
    <t>Unknown</t>
  </si>
  <si>
    <t>Unassigned</t>
  </si>
  <si>
    <t>False</t>
  </si>
  <si>
    <t>E03</t>
  </si>
  <si>
    <t xml:space="preserve">MCF 2</t>
  </si>
  <si>
    <t>E04</t>
  </si>
  <si>
    <t xml:space="preserve">MCF 3</t>
  </si>
  <si>
    <t>E05</t>
  </si>
  <si>
    <t xml:space="preserve">MCF 5</t>
  </si>
  <si>
    <t>F02</t>
  </si>
  <si>
    <t>IKab</t>
  </si>
  <si>
    <t>F03</t>
  </si>
  <si>
    <t>F04</t>
  </si>
  <si>
    <t>F05</t>
  </si>
  <si>
    <t>G02</t>
  </si>
  <si>
    <t>survivin</t>
  </si>
  <si>
    <t>G03</t>
  </si>
  <si>
    <t>G04</t>
  </si>
  <si>
    <t>G05</t>
  </si>
  <si>
    <t>H02</t>
  </si>
  <si>
    <t>GAPDH</t>
  </si>
  <si>
    <t>H03</t>
  </si>
  <si>
    <t>H04</t>
  </si>
  <si>
    <t>H05</t>
  </si>
  <si>
    <t xml:space="preserve">File Name</t>
  </si>
  <si>
    <t xml:space="preserve">Nehal_2018-09-08 15-42-49_BR006283.pcrd</t>
  </si>
  <si>
    <t xml:space="preserve">Created By User</t>
  </si>
  <si>
    <t>admin</t>
  </si>
  <si>
    <t>Notes</t>
  </si>
  <si>
    <t>ID</t>
  </si>
  <si>
    <t xml:space="preserve">Run Started</t>
  </si>
  <si>
    <t xml:space="preserve">9/8/2018 4:42:53 PM UTC +03:00</t>
  </si>
  <si>
    <t xml:space="preserve">Run Ended</t>
  </si>
  <si>
    <t xml:space="preserve">9/8/2018 6:00:40 PM UTC +03:00</t>
  </si>
  <si>
    <t xml:space="preserve">Sample Vol</t>
  </si>
  <si>
    <t xml:space="preserve">Lid Temp</t>
  </si>
  <si>
    <t xml:space="preserve">Protocol File Name</t>
  </si>
  <si>
    <t>nehal.prcl</t>
  </si>
  <si>
    <t xml:space="preserve">Plate Setup File Name</t>
  </si>
  <si>
    <t xml:space="preserve">Quick Plate_96 wells_SYBR Only.pltd</t>
  </si>
  <si>
    <t xml:space="preserve">Base Serial Number</t>
  </si>
  <si>
    <t>BR006283</t>
  </si>
  <si>
    <t xml:space="preserve">Optical Head Serial Number</t>
  </si>
  <si>
    <t>788BR06232</t>
  </si>
  <si>
    <t xml:space="preserve">CFX Manager Version</t>
  </si>
  <si>
    <t xml:space="preserve">3.1.1517.0823. </t>
  </si>
</sst>
