# Supplementary material for: Green synthesis of novel stable biogenic gold nanoparticles for breast cancer therapeutics via the induction of extrinsic and intrinsic pathways
Source: Sci Rep. 2022 Jul 7;12:11518. doi: 10.1038/s41598-022-15648-y (PMC9262950; doi:10.1038/s41598-022-15648-y)
Supplement: Supplementary file 5 — Supplementary Information 5. [file 41598_2022_15648_MOESM5_ESM.xlsx › xl/worksheets/sheet1.xml]

<?xml version="1.0"?>
<worksheet xmlns:xsi="http://www.w3.org/2001/XMLSchema-instance" xmlns:xsd="http://www.w3.org/2001/XMLSchema" xmlns="http://schemas.openxmlformats.org/spreadsheetml/2006/main">
  <sheetPr>
    <pageSetUpPr />
  </sheetPr>
  <dimension ref="A1:K17" />
  <sheetViews>
    <sheetView tabSelected="true" workbookViewId="0">
      <pane xSplit="1" ySplit="1" topLeftCell="B2" state="frozen" />
      <selection pane="bottomRight" activeCell="B2" sqref="B2:B2" />
      <selection pane="topRight" activeCell="B2" sqref="B2:B2" />
      <selection pane="bottomLeft" activeCell="B2" sqref="B2:B2" />
      <selection activeCell="B2" sqref="B2:B2" />
    </sheetView>
  </sheetViews>
  <sheetFormatPr defaultColWidth="10" defaultRowHeight="15" customHeight="true" />
  <cols>
    <col min="1" max="1" width="1.5" style="4" customWidth="true" />
    <col min="2" max="2" width="9.5" style="6" customWidth="true" />
    <col min="3" max="3" width="9.5" style="7" customWidth="true" />
    <col min="4" max="4" width="9.67" style="7" hidden="true" customWidth="true" />
    <col min="5" max="5" width="10.5" style="7" customWidth="true" />
    <col min="6" max="6" width="13.5" style="7" customWidth="true" />
    <col min="7" max="7" width="9.5" style="8" customWidth="true" />
    <col min="8" max="8" width="12" style="9" customWidth="true" />
    <col min="9" max="9" width="15" style="7" hidden="true" customWidth="true" />
    <col min="10" max="10" width="10.67" style="7" hidden="true" customWidth="true" />
    <col min="11" max="11" width="10.67" style="10" hidden="true" customWidth="true" />
    <col min="12" max="16384" width="10" style="1" customWidth="true" />
  </cols>
  <sheetData>
    <row r="1" spans="1:11" s="2" customFormat="true" ht="30" customHeight="true">
      <c r="A1" s="5" />
      <c r="B1" s="3" t="s">
        <v>0</v>
      </c>
      <c r="C1" s="3" t="s">
        <v>1</v>
      </c>
      <c r="D1" s="3" t="s">
        <v>2</v>
      </c>
      <c r="E1" s="3" t="s">
        <v>3</v>
      </c>
      <c r="F1" s="3" t="s">
        <v>4</v>
      </c>
      <c r="G1" s="3" t="s">
        <v>5</v>
      </c>
      <c r="H1" s="3" t="s">
        <v>6</v>
      </c>
      <c r="I1" s="3" t="s">
        <v>7</v>
      </c>
      <c r="J1" s="3" t="s">
        <v>8</v>
      </c>
      <c r="K1" s="3" t="s">
        <v>9</v>
      </c>
    </row>
    <row r="2" spans="2:11" ht="15" customHeight="true">
      <c r="B2" s="6" t="s">
        <v>10</v>
      </c>
      <c r="C2" s="7" t="s">
        <v>11</v>
      </c>
      <c r="D2" s="7" t="s">
        <v>12</v>
      </c>
      <c r="E2" s="7" t="s">
        <v>13</v>
      </c>
      <c r="F2" s="7" t="s">
        <v>14</v>
      </c>
      <c r="G2" s="8">
        <v>-4.29496599454136</v>
      </c>
      <c r="H2" s="9" t="s">
        <v>15</v>
      </c>
      <c r="I2" s="7" t="s">
        <v>16</v>
      </c>
      <c r="J2" s="7" t="s">
        <v>17</v>
      </c>
      <c r="K2" s="10" t="s">
        <v>18</v>
      </c>
    </row>
    <row r="3" spans="2:11" ht="15" customHeight="true">
      <c r="B3" s="6" t="s">
        <v>19</v>
      </c>
      <c r="C3" s="7" t="s">
        <v>11</v>
      </c>
      <c r="D3" s="7" t="s">
        <v>12</v>
      </c>
      <c r="E3" s="7" t="s">
        <v>13</v>
      </c>
      <c r="F3" s="7" t="s">
        <v>20</v>
      </c>
      <c r="G3" s="8">
        <v>-0.163863843372716</v>
      </c>
      <c r="H3" s="9" t="s">
        <v>15</v>
      </c>
      <c r="I3" s="7" t="s">
        <v>16</v>
      </c>
      <c r="J3" s="7" t="s">
        <v>17</v>
      </c>
      <c r="K3" s="10" t="s">
        <v>18</v>
      </c>
    </row>
    <row r="4" spans="2:11" ht="15" customHeight="true">
      <c r="B4" s="6" t="s">
        <v>21</v>
      </c>
      <c r="C4" s="7" t="s">
        <v>11</v>
      </c>
      <c r="D4" s="7" t="s">
        <v>12</v>
      </c>
      <c r="E4" s="7" t="s">
        <v>13</v>
      </c>
      <c r="F4" s="7" t="s">
        <v>22</v>
      </c>
      <c r="G4" s="8">
        <v>-5.7195704653773</v>
      </c>
      <c r="H4" s="9" t="s">
        <v>15</v>
      </c>
      <c r="I4" s="7" t="s">
        <v>16</v>
      </c>
      <c r="J4" s="7" t="s">
        <v>17</v>
      </c>
      <c r="K4" s="10" t="s">
        <v>18</v>
      </c>
    </row>
    <row r="5" spans="2:11" ht="15" customHeight="true">
      <c r="B5" s="6" t="s">
        <v>23</v>
      </c>
      <c r="C5" s="7" t="s">
        <v>11</v>
      </c>
      <c r="D5" s="7" t="s">
        <v>12</v>
      </c>
      <c r="E5" s="7" t="s">
        <v>13</v>
      </c>
      <c r="F5" s="7" t="s">
        <v>24</v>
      </c>
      <c r="G5" s="8">
        <v>-6.18218818270625</v>
      </c>
      <c r="H5" s="9" t="s">
        <v>15</v>
      </c>
      <c r="I5" s="7" t="s">
        <v>16</v>
      </c>
      <c r="J5" s="7" t="s">
        <v>17</v>
      </c>
      <c r="K5" s="10" t="s">
        <v>18</v>
      </c>
    </row>
    <row r="6" spans="2:11" ht="15" customHeight="true">
      <c r="B6" s="6" t="s">
        <v>25</v>
      </c>
      <c r="C6" s="7" t="s">
        <v>11</v>
      </c>
      <c r="D6" s="7" t="s">
        <v>26</v>
      </c>
      <c r="E6" s="7" t="s">
        <v>13</v>
      </c>
      <c r="F6" s="7" t="s">
        <v>14</v>
      </c>
      <c r="G6" s="8">
        <v>35.6036503564847</v>
      </c>
      <c r="H6" s="9" t="s">
        <v>15</v>
      </c>
      <c r="I6" s="7" t="s">
        <v>16</v>
      </c>
      <c r="J6" s="7" t="s">
        <v>17</v>
      </c>
      <c r="K6" s="10" t="s">
        <v>18</v>
      </c>
    </row>
    <row r="7" spans="2:11" ht="15" customHeight="true">
      <c r="B7" s="6" t="s">
        <v>27</v>
      </c>
      <c r="C7" s="7" t="s">
        <v>11</v>
      </c>
      <c r="D7" s="7" t="s">
        <v>26</v>
      </c>
      <c r="E7" s="7" t="s">
        <v>13</v>
      </c>
      <c r="F7" s="7" t="s">
        <v>20</v>
      </c>
      <c r="G7" s="8">
        <v>24.988726093606</v>
      </c>
      <c r="H7" s="9" t="s">
        <v>15</v>
      </c>
      <c r="I7" s="7" t="s">
        <v>16</v>
      </c>
      <c r="J7" s="7" t="s">
        <v>17</v>
      </c>
      <c r="K7" s="10" t="s">
        <v>18</v>
      </c>
    </row>
    <row r="8" spans="2:11" ht="15" customHeight="true">
      <c r="B8" s="6" t="s">
        <v>28</v>
      </c>
      <c r="C8" s="7" t="s">
        <v>11</v>
      </c>
      <c r="D8" s="7" t="s">
        <v>26</v>
      </c>
      <c r="E8" s="7" t="s">
        <v>13</v>
      </c>
      <c r="F8" s="7" t="s">
        <v>22</v>
      </c>
      <c r="G8" s="8">
        <v>69.1653085583444</v>
      </c>
      <c r="H8" s="9" t="s">
        <v>15</v>
      </c>
      <c r="I8" s="7" t="s">
        <v>16</v>
      </c>
      <c r="J8" s="7" t="s">
        <v>17</v>
      </c>
      <c r="K8" s="10" t="s">
        <v>18</v>
      </c>
    </row>
    <row r="9" spans="2:11" ht="15" customHeight="true">
      <c r="B9" s="6" t="s">
        <v>29</v>
      </c>
      <c r="C9" s="7" t="s">
        <v>11</v>
      </c>
      <c r="D9" s="7" t="s">
        <v>26</v>
      </c>
      <c r="E9" s="7" t="s">
        <v>13</v>
      </c>
      <c r="F9" s="7" t="s">
        <v>24</v>
      </c>
      <c r="G9" s="8">
        <v>48.4379455696698</v>
      </c>
      <c r="H9" s="9" t="s">
        <v>15</v>
      </c>
      <c r="I9" s="7" t="s">
        <v>16</v>
      </c>
      <c r="J9" s="7" t="s">
        <v>17</v>
      </c>
      <c r="K9" s="10" t="s">
        <v>18</v>
      </c>
    </row>
    <row r="10" spans="2:11" ht="15" customHeight="true">
      <c r="B10" s="6" t="s">
        <v>30</v>
      </c>
      <c r="C10" s="7" t="s">
        <v>11</v>
      </c>
      <c r="D10" s="7" t="s">
        <v>31</v>
      </c>
      <c r="E10" s="7" t="s">
        <v>13</v>
      </c>
      <c r="F10" s="7" t="s">
        <v>14</v>
      </c>
      <c r="G10" s="8">
        <v>179.528092346743</v>
      </c>
      <c r="H10" s="9" t="s">
        <v>15</v>
      </c>
      <c r="I10" s="7" t="s">
        <v>16</v>
      </c>
      <c r="J10" s="7" t="s">
        <v>17</v>
      </c>
      <c r="K10" s="10" t="s">
        <v>18</v>
      </c>
    </row>
    <row r="11" spans="2:11" ht="15" customHeight="true">
      <c r="B11" s="6" t="s">
        <v>32</v>
      </c>
      <c r="C11" s="7" t="s">
        <v>11</v>
      </c>
      <c r="D11" s="7" t="s">
        <v>31</v>
      </c>
      <c r="E11" s="7" t="s">
        <v>13</v>
      </c>
      <c r="F11" s="7" t="s">
        <v>20</v>
      </c>
      <c r="G11" s="8">
        <v>104.314850428789</v>
      </c>
      <c r="H11" s="9" t="s">
        <v>15</v>
      </c>
      <c r="I11" s="7" t="s">
        <v>16</v>
      </c>
      <c r="J11" s="7" t="s">
        <v>17</v>
      </c>
      <c r="K11" s="10" t="s">
        <v>18</v>
      </c>
    </row>
    <row r="12" spans="2:11" ht="15" customHeight="true">
      <c r="B12" s="6" t="s">
        <v>33</v>
      </c>
      <c r="C12" s="7" t="s">
        <v>11</v>
      </c>
      <c r="D12" s="7" t="s">
        <v>31</v>
      </c>
      <c r="E12" s="7" t="s">
        <v>13</v>
      </c>
      <c r="F12" s="7" t="s">
        <v>22</v>
      </c>
      <c r="G12" s="8">
        <v>68.56570444312</v>
      </c>
      <c r="H12" s="9" t="s">
        <v>15</v>
      </c>
      <c r="I12" s="7" t="s">
        <v>16</v>
      </c>
      <c r="J12" s="7" t="s">
        <v>17</v>
      </c>
      <c r="K12" s="10" t="s">
        <v>18</v>
      </c>
    </row>
    <row r="13" spans="2:11" ht="15" customHeight="true">
      <c r="B13" s="6" t="s">
        <v>34</v>
      </c>
      <c r="C13" s="7" t="s">
        <v>11</v>
      </c>
      <c r="D13" s="7" t="s">
        <v>31</v>
      </c>
      <c r="E13" s="7" t="s">
        <v>13</v>
      </c>
      <c r="F13" s="7" t="s">
        <v>24</v>
      </c>
      <c r="G13" s="8">
        <v>98.5841624495153</v>
      </c>
      <c r="H13" s="9" t="s">
        <v>15</v>
      </c>
      <c r="I13" s="7" t="s">
        <v>16</v>
      </c>
      <c r="J13" s="7" t="s">
        <v>17</v>
      </c>
      <c r="K13" s="10" t="s">
        <v>18</v>
      </c>
    </row>
    <row r="14" spans="2:11" ht="15" customHeight="true">
      <c r="B14" s="6" t="s">
        <v>35</v>
      </c>
      <c r="C14" s="7" t="s">
        <v>11</v>
      </c>
      <c r="D14" s="7" t="s">
        <v>36</v>
      </c>
      <c r="E14" s="7" t="s">
        <v>13</v>
      </c>
      <c r="F14" s="7" t="s">
        <v>14</v>
      </c>
      <c r="G14" s="8">
        <v>2.62754213211786</v>
      </c>
      <c r="H14" s="9" t="s">
        <v>15</v>
      </c>
      <c r="I14" s="7" t="s">
        <v>16</v>
      </c>
      <c r="J14" s="7" t="s">
        <v>17</v>
      </c>
      <c r="K14" s="10" t="s">
        <v>18</v>
      </c>
    </row>
    <row r="15" spans="2:11" ht="15" customHeight="true">
      <c r="B15" s="6" t="s">
        <v>37</v>
      </c>
      <c r="C15" s="7" t="s">
        <v>11</v>
      </c>
      <c r="D15" s="7" t="s">
        <v>36</v>
      </c>
      <c r="E15" s="7" t="s">
        <v>13</v>
      </c>
      <c r="F15" s="7" t="s">
        <v>20</v>
      </c>
      <c r="G15" s="8">
        <v>-1.68212834457026</v>
      </c>
      <c r="H15" s="9" t="s">
        <v>15</v>
      </c>
      <c r="I15" s="7" t="s">
        <v>16</v>
      </c>
      <c r="J15" s="7" t="s">
        <v>17</v>
      </c>
      <c r="K15" s="10" t="s">
        <v>18</v>
      </c>
    </row>
    <row r="16" spans="2:11" ht="15" customHeight="true">
      <c r="B16" s="6" t="s">
        <v>38</v>
      </c>
      <c r="C16" s="7" t="s">
        <v>11</v>
      </c>
      <c r="D16" s="7" t="s">
        <v>36</v>
      </c>
      <c r="E16" s="7" t="s">
        <v>13</v>
      </c>
      <c r="F16" s="7" t="s">
        <v>22</v>
      </c>
      <c r="G16" s="8">
        <v>-6.61101045183486</v>
      </c>
      <c r="H16" s="9" t="s">
        <v>15</v>
      </c>
      <c r="I16" s="7" t="s">
        <v>16</v>
      </c>
      <c r="J16" s="7" t="s">
        <v>17</v>
      </c>
      <c r="K16" s="10" t="s">
        <v>18</v>
      </c>
    </row>
    <row r="17" spans="2:11" ht="15" customHeight="true">
      <c r="B17" s="6" t="s">
        <v>39</v>
      </c>
      <c r="C17" s="7" t="s">
        <v>11</v>
      </c>
      <c r="D17" s="7" t="s">
        <v>36</v>
      </c>
      <c r="E17" s="7" t="s">
        <v>13</v>
      </c>
      <c r="F17" s="7" t="s">
        <v>24</v>
      </c>
      <c r="G17" s="8">
        <v>-1.72727641861272</v>
      </c>
      <c r="H17" s="9" t="s">
        <v>15</v>
      </c>
      <c r="I17" s="7" t="s">
        <v>16</v>
      </c>
      <c r="J17" s="7" t="s">
        <v>17</v>
      </c>
      <c r="K17" s="10" t="s">
        <v>18</v>
      </c>
    </row>
  </sheetData>
  <printOptions headings="true" gridLines="true" />
  <pageMargins left="0" right="0" top="0" bottom="0" header="0" footer="0" />
  <pageSetup paperSize="0" scale="0" pageOrder="overThenDown" orientation="portrait" blackAndWhite="true" useFirstPageNumber="true" />
  <headerFooter />
</worksheet>
