# Supplementary material for: Green synthesis of novel stable biogenic gold nanoparticles for breast cancer therapeutics via the induction of extrinsic and intrinsic pathways
Source: Sci Rep. 2022 Jul 7;12:11518. doi: 10.1038/s41598-022-15648-y (PMC9262950; doi:10.1038/s41598-022-15648-y)
Supplement: Supplementary file 5 — Supplementary Information 5. [file 41598_2022_15648_MOESM5_ESM.xlsx › xl/worksheets/sheet2.xml]

<?xml version="1.0"?>
<worksheet xmlns:xsi="http://www.w3.org/2001/XMLSchema-instance" xmlns:xsd="http://www.w3.org/2001/XMLSchema" xmlns="http://schemas.openxmlformats.org/spreadsheetml/2006/main">
  <sheetPr>
    <pageSetUpPr />
  </sheetPr>
  <dimension ref="A1:B13" />
  <sheetViews>
    <sheetView workbookViewId="0">
      <selection activeCell="A1" sqref="A1:A1" />
    </sheetView>
  </sheetViews>
  <sheetFormatPr defaultColWidth="10" defaultRowHeight="15" customHeight="true" />
  <cols>
    <col min="1" max="1" width="23.17" style="11" customWidth="true" />
    <col min="2" max="2" width="37" style="11" customWidth="true" />
    <col min="3" max="16384" width="10" style="11" customWidth="true" />
  </cols>
  <sheetData>
    <row r="1" spans="1:2" ht="15" customHeight="true">
      <c r="A1" s="11" t="s">
        <v>40</v>
      </c>
      <c r="B1" s="11" t="s">
        <v>41</v>
      </c>
    </row>
    <row r="2" spans="1:2" ht="15" customHeight="true">
      <c r="A2" s="11" t="s">
        <v>42</v>
      </c>
      <c r="B2" s="11" t="s">
        <v>43</v>
      </c>
    </row>
    <row r="3" spans="1:1" ht="15" customHeight="true">
      <c r="A3" s="11" t="s">
        <v>44</v>
      </c>
    </row>
    <row r="4" spans="1:1" ht="15" customHeight="true">
      <c r="A4" s="11" t="s">
        <v>45</v>
      </c>
    </row>
    <row r="5" spans="1:2" ht="15" customHeight="true">
      <c r="A5" s="11" t="s">
        <v>46</v>
      </c>
      <c r="B5" s="11" t="s">
        <v>47</v>
      </c>
    </row>
    <row r="6" spans="1:2" ht="15" customHeight="true">
      <c r="A6" s="11" t="s">
        <v>48</v>
      </c>
      <c r="B6" s="11" t="s">
        <v>49</v>
      </c>
    </row>
    <row r="7" spans="1:2" ht="15" customHeight="true">
      <c r="A7" s="11" t="s">
        <v>50</v>
      </c>
      <c r="B7" s="13">
        <v>20</v>
      </c>
    </row>
    <row r="8" spans="1:2" ht="15" customHeight="true">
      <c r="A8" s="11" t="s">
        <v>51</v>
      </c>
      <c r="B8" s="13">
        <v>105</v>
      </c>
    </row>
    <row r="9" spans="1:2" ht="15" customHeight="true">
      <c r="A9" s="11" t="s">
        <v>52</v>
      </c>
      <c r="B9" s="11" t="s">
        <v>53</v>
      </c>
    </row>
    <row r="10" spans="1:2" ht="15" customHeight="true">
      <c r="A10" s="11" t="s">
        <v>54</v>
      </c>
      <c r="B10" s="11" t="s">
        <v>55</v>
      </c>
    </row>
    <row r="11" spans="1:2" ht="15" customHeight="true">
      <c r="A11" s="11" t="s">
        <v>56</v>
      </c>
      <c r="B11" s="11" t="s">
        <v>57</v>
      </c>
    </row>
    <row r="12" spans="1:2" ht="15" customHeight="true">
      <c r="A12" s="11" t="s">
        <v>58</v>
      </c>
      <c r="B12" s="11" t="s">
        <v>59</v>
      </c>
    </row>
    <row r="13" spans="1:2" ht="15" customHeight="true">
      <c r="A13" s="11" t="s">
        <v>60</v>
      </c>
      <c r="B13" s="11" t="s">
        <v>61</v>
      </c>
    </row>
  </sheetData>
  <printOptions headings="true" gridLines="true" />
  <pageMargins left="0" right="0" top="0" bottom="0" header="0" footer="0" />
  <pageSetup paperSize="0" scale="0" pageOrder="overThenDown" orientation="portrait" blackAndWhite="true" useFirstPageNumber="true" />
  <headerFooter />
</worksheet>
